# Supplementary material for: A Degradable Nanosystem Based on Small Gold Nanoparticles and Albumin for Amyloid Aggregation Inhibition
Source: Pharmaceutics. 2026 Apr 19;18(4):504. doi: 10.3390/pharmaceutics18040504 (PMC13119133; doi:10.3390/pharmaceutics18040504)
Supplement: Supplementary file 1 [file pharmaceutics-18-00504-s001.zip]

Archive with 1 entries (1 files):
- pharmaceutics-4264557-supplementary.pdf
